# Supplementary material for: Systematic Understanding of the Mechanism of Salvianolic Acid A via Computational Target Fishing
Source: Molecules. 2017 Apr 17;22(4):644. doi: 10.3390/molecules22040644 (PMC6153743; doi:10.3390/molecules22040644)
Supplement: Supplementary file 1 [file molecules-22-00644-s001.zip]

Archive with 3 entries (3 files):
- Supporting Table 2. The top 300 potential targets of SAA predicted by PharmMapper.csv
- molecules-185455-supplementary-final.rar
- Supporting Table S1.xls
