# Supplementary material for: Systematic Understanding of the Mechanism of Salvianolic Acid A via Computational Target Fishing
Source: Molecules. 2017 Apr 17;22(4):644. doi: 10.3390/molecules22040644 (PMC6153743; doi:10.3390/molecules22040644)
Supplement: Supplementary file 1 [file molecules-22-00644-s001.zip › Supporting Table 2. The top 300 potential targets of SAA predicted by PharmMapper.csv]

Ligand: 5281793
Pharma Model	Num Feature	Fit	Norm Fit	Num Hydrophobic	Num HB Acceptor	Num HB Donor	Num Positive	Num Negative	Num Aromatic	Name	Class	Uniplot	Function	Disease	Idication
1o25_v	10	6.254	0.6254	0	8	1	0	1	0	Thymidylate synthase thyX	NONE	Q9WYT0	Nucleotide transport and metabolism	NONE	NONE
1i52_v	16	6.137	0.3835	1	10	3	0	2	0	2-C-methyl-D-erythritol 4-phosphate cytidylyltransferase	NONE	Q46893	Lipid transport and metabolism	NONE	NONE
1qxo_v	10	5.7	0.57	1	6	0	0	3	0	Chorismate synthase	NONE	P0A2Y7	Amino acid transport and metabolism	NONE	NONE
5p21_v	15	5.677	0.3785	0	8	5	0	2	0	GTPase HRas	ONCOGENE PROTEIN	RASH_HUMAN	Ras proteins bind GDP/GTP and possess intrinsic GTPase activity.	Defects in HRAS are the cause of Costello syndrome [MIM:218040]; also known as faciocutaneoskeletal syndrome. Costello syndrome is a rare condition characterized by prenatally increased growth, postnatal growth deficiency, mental retardation, distinctive facial appearance, cardiovascular abnormalities (typically pulmonic stenosis, hypertrophic cardiomyopathy and/or atrial tachycardia), tumor pred…	NONE
1p60_v	9	5.669	0.6299	1	3	5	0	0	0	Deoxycytidine kinase	TRANSFERASE	DCK_HUMAN	Required for the phosphorylation of the deoxyribonucleosides deoxycytidine (dC), deoxyguanosine (dG) and deoxyadenosine (dA). It is also an essential enzyme for the phosphorylation of numerous nucleoside analogs widely employed as antiviral and chemothera	NONE	NONE
1hbj_v	9	5.6	0.6222	5	3	0	0	0	1	Acetylcholinesterase	HYDROLASE	ACES_TORCA	Terminates signal transduction at the neuromuscular junction by rapid hydrolysis of the acetylcholine released into the synaptic cleft. May be involved in cell-cell interactions.	NONE	NONE
1r0z_v	11	5.458	0.4962	0	8	0	0	3	0	Cystic fibrosis transmembrane conductance regulator	NONE	P26361	Involved in nucleotide binding	NONE	NONE
1asg_v	9	5.419	0.6021	2	5	0	0	1	1	Aspartate aminotransferase	NONE	P00509	Amino acid transport and metabolism	NONE	NONE
1udw_v	14	5.396	0.3854	1	7	4	0	2	0	Uridine-cytidine kinase 2	NONE	Q9BZX2	Nucleotide transport and metabolism	NONE	NONE
1eyj_v	8	5.359	0.6698	0	4	3	0	1	0	Fructose-1,6-bisphosphatase 1	NONE	P00636	Carbohydrate transport and metabolism	NONE	NONE
1v1a_v	8	5.252	0.6565	0	5	1	0	0	2	NONE	NONE	NONE	NONE	NONE	NONE
1g9q_v	11	5.223	0.4749	0	5	5	0	1	0	ADP-ribose pyrophosphatase	NONE	Q93K97	NONE	NONE	NONE
2a4f_v	12	5.192	0.4327	5	6	1	0	0	0	NONE	NONE	NONE	NONE	NONE	NONE
1p2s_v	15	5.189	0.3459	0	10	4	0	1	0	GTPase HRas	SIGNALING PROTEIN	RASH_HUMAN	Ras proteins bind GDP/GTP and possess intrinsic GTPase activity.	Defects in HRAS are the cause of Costello syndrome [MIM:218040]; also known as faciocutaneoskeletal syndrome. Costello syndrome is a rare condition characterized by prenatally increased growth, postnatal growth deficiency, mental retardation, distinctive facial appearance, cardiovascular abnormalities (typically pulmonic stenosis, hypertrophic cardiomyopathy and/or atrial tachycardia), tumor pred…	NONE
1h72_v	11	5.174	0.4704	0	5	4	1	1	0	Homoserine kinase	NONE	Q58504	Amino acid transport and metabolism	NONE	NONE
1c1l_v	8	5.17	0.6463	0	6	2	0	0	0	Congerin-1	NONE	P26788	Involved in sugar binding	NONE	NONE
1los_v	9	5.131	0.5701	0	6	3	0	0	0	Orotidine 5-phosphate decarboxylase	NONE	O26232	Energy production and conversion	NONE	NONE
1j3r_v	11	5.087	0.4625	1	8	1	0	1	0	Glucose-6-phosphate isomerase	NONE	P84140	Carbohydrate transport and metabolism	NONE	NONE
1iye_v	13	5.079	0.3907	3	5	1	1	2	1	Branched-chain-amino-acid aminotransferase	NONE	P0AB80	Amino acid transport and metabolism	NONE	NONE
1db1_v	13	5.055	0.3888	9	2	2	0	0	0	Vitamin D3 receptor	GENE REGULATION	VDR_HUMAN	Nuclear hormone receptor. Transcription factor that mediates the action of vitamin D3 by controlling the expression of hormone sensitive genes. Plays a central role in calcium homeostasis.	Defects in VDR are the cause of type IIA rickets [MIM:277440]; also known as hypocalcemic vitamin D-resistant rickets (HVDRR). HVDRR is most frequently an autosomal recessive disorder characterized by severe rickets, hypocalcemia and secondary hyperparathyroidism.	Pagets bone disease;Melanoma;Hyperthyroidism;Aging;Skin tumor;Acne;Breast tumor;Neurodegenerative disease;Acute myelogenous leukemia;Hepatocellular carcinoma;Prostate tumor;Pancreas tumor;Alzheimers disease;Multiple sclerosis;Psoriasis;Colon tumor;Cancer;Renal disease;Leukemia;Hyperparathyroidism;Sarcoidosis;Carcinoma;Insulin dependent diabetes;Transplant rejection;Osteoporosis
1p0n_v	10	4.974	0.4974	2	7	1	0	0	0	Isopentenyl-diphosphate delta-isomerase	NONE	P50740	Involved in catalytic activity	NONE	NONE
1z45_v	10	4.962	0.4962	1	5	3	0	1	0	GAL10 bifunctional protein [Includes: UDP-glucose 4-epimerase	NONE	P04397	Cell wall/membrane/envelope biogenesis	NONE	NONE
1r6d_v	14	4.95	0.3536	2	8	2	0	2	0	NONE	NONE	NONE	NONE	NONE	NONE
1oe0_v	14	4.943	0.3531	2	7	2	0	3	0	Deoxynucleoside kinase	NONE	Q9XZT6	Nucleotide transport and metabolism	NONE	NONE
1w5e_v	12	4.941	0.4118	1	8	2	0	1	0	Cell division protein ftsZ homolog 1	NONE	Q57816	Cell cycle control, cell division, chromosome partitioning	NONE	NONE
1sus_v	7	4.927	0.7038	0	4	2	1	0	0	Caffeoyl-CoA O-methyltransferase	NONE	Q40313	Involved in O-methyltransferase activity	NONE	NONE
1sre_v	9	4.925	0.5472	2	6	0	0	0	1	Streptavidin	NONE	P22629	The biological function of streptavidin is not known. Forms a strong non-covalent specific complex with biotin (one molecule of biotin per subunit of streptavidin)	NONE	NONE
1ss9_v	12	4.922	0.4102	1	6	3	0	2	0	Glycosyl transferase	NONE	P96945	Involved in transferase activity, transferring hexosyl groups	NONE	NONE
1n47_v	9	4.916	0.5462	0	5	4	0	0	0	Lectin B4	NONE	P56625	NONE	NONE	NONE
2udp_v	10	4.855	0.4855	1	5	2	0	2	0	UDP-glucose 4-epimerase	NONE	P09147	Cell wall/membrane/envelope biogenesis	NONE	NONE
1z1h_v	10	4.842	0.4842	5	2	3	0	0	0	Gag-Pol polyprotein	HYDROLASE	POL_HV1A2	Gag-Pol polyprotein and Gag polyprotein may regulate their own translation, by the binding genomic RNA in the 5-UTR. At low concentration, Gag-Pol and Gag would promote translation, whereas at high concentration, the polyproteins encapsidate genomic RNA ;Matrix protein p17 has two main functions: in infected cell, it targets Gag and Gag-pol polyproteins to the plasma membrane via a multipartite m…	NONE	HIV infection;Pox virus infection;Hepatitis B virus infection;Cytomegalovirus infection;HIV-1 infection
1gu1_v	8	4.793	0.5991	1	5	2	0	0	0	3-dehydroquinate dehydratase	NONE	P15474	Amino acid transport and metabolism	NONE	NONE
1vfr_v	12	4.781	0.3984	2	6	3	0	1	0	Major NAD(P)H-flavin oxidoreductase	NONE	P46072	Energy production and conversion	NONE	NONE
3ljr_v	11	4.776	0.4342	3	3	3	1	1	0	Glutathione S-transferase theta-2	TRANSFERASE	GSTT2_HUMAN	Conjugation of reduced glutathione to a wide number of exogenous and endogenous hydrophobic electrophiles. Has a sulfatase activity.	NONE	NONE
1pfy_v	13	4.776	0.3674	2	6	4	1	0	0	Methionyl-tRNA synthetase	NONE	P00959	Translation, ribosomal structure and biogenesis	NONE	NONE
1z2o_v	9	4.765	0.5294	0	4	3	0	2	0	Inositol-tetrakisphosphate 1-kinase	NONE	Q9XYQ1	Involved in catalytic activity	NONE	NONE
1h47_v	8	4.758	0.5947	1	4	3	0	0	0	2-C-methyl-D-erythritol 2,4-cyclodiphosphate synthase	NONE	P62617	NONE	NONE	NONE
1vtk_v	8	4.757	0.5947	1	4	2	0	1	0	Thymidine kinase	TRANSFERASE	KITH_HHV11	In latent infection, may allow the virus to be reactivated and to grow in cells lacking a high concentration of phosphorylated nucleic acid precursors, such as nerve cells that do not replicate their genome (By similarity).	NONE	Leukemia;Viral infection;Glioma;Cancer;Herpes simplex virus infection;Solid tumor;Varicella zoster virus infection;Liver tumor;HIV infection;Brain tumor;Graft versus host disease;Prostate tumor;Pancreas tumor;Melanoma;Cytomegalovirus infection;Ovary tumor
1jvy_v	10	4.734	0.4734	0	5	5	0	0	0	Maltose-binding periplasmic protein	NONE	P0AEY0	NONE	NONE	NONE
1od6_v	9	4.725	0.525	1	5	3	0	0	0	Phosphopantetheine adenylyltransferase	NONE	Q72K87	Coenzyme transport and metabolism	NONE	NONE
1ps6_v	8	4.722	0.5903	1	5	1	0	1	0	4-hydroxythreonine-4-phosphate dehydrogenase	NONE	P19624	Coenzyme transport and metabolism	NONE	NONE
1mer_v	11	4.707	0.4279	6	1	4	0	0	0	Gag-Pol polyprotein	ASPARTYL PROTEASE	POL_HV1B1	Gag-Pol polyprotein and Gag polyprotein may regulate their own translation, by the binding genomic RNA in the 5-UTR. At low concentration, Gag-Pol and Gag would promote translation, whereas at high concentration, the polyproteins encapsidate genomic RNA ;Matrix protein p17 has two main functions: in infected cell, it targets Gag and Gag-pol polyproteins to the plasma membrane via a multipartite m…	NONE	NONE
1g2a_v	9	4.704	0.5226	4	2	3	0	0	0	Peptide deformylase	NONE	P0A6K3	Translation, ribosomal structure and biogenesis	NONE	NONE
1peu_v	10	4.703	0.4703	1	5	1	0	3	0	Ribonucleoside-diphosphate reductase 2 alpha subunit	NONE	Q08698	Nucleotide transport and metabolism	NONE	NONE
1stb_v	10	4.697	0.4697	1	6	1	0	2	0	Thermonuclease	NONE	P00644	Replication, recombination and repair	NONE	For the symptomatic relief of patients with interstitial cystitis.
5fbp_v	9	4.695	0.5216	0	5	3	0	1	0	Fructose-1,6-bisphosphatase 1	NONE	P00636	Carbohydrate transport and metabolism	NONE	NONE
1g9t_v	9	4.693	0.5215	0	6	3	0	0	0	Hypoxanthine phosphoribosyltransferase	NONE	P0A9M2	Nucleotide transport and metabolism	NONE	NONE
1mos_v	9	4.693	0.5214	0	7	1	1	0	0	Glucosamine--fructose-6-phosphate aminotransferase [isomerizing]	NONE	P17169	Cell wall/membrane/envelope biogenesis	NONE	NONE
1f8c_v	7	4.691	0.6701	0	1	4	1	1	0	Neuraminidase	NONE	P03472	Catalyzes the removal of terminal sialic acid residues from viral and cellular glycoconjugates. Cleaves off the terminal sialic acids on the glycosylated HA during virus budding to facilitate virus release. Additionally helps virus spread through the circulation by further removing sialic acids from the cell surface. These cleavages prevent self-aggregation and ensure the efficient spread of the …	NONE	NONE
3vtk_v	9	4.686	0.5207	2	4	2	0	1	0	Thymidine kinase	TRANSFERASE	KITH_HHV11	In latent infection, may allow the virus to be reactivated and to grow in cells lacking a high concentration of phosphorylated nucleic acid precursors, such as nerve cells that do not replicate their genome (By similarity).	NONE	Leukemia;Viral infection;Glioma;Cancer;Herpes simplex virus infection;Solid tumor;Varicella zoster virus infection;Liver tumor;HIV infection;Brain tumor;Graft versus host disease;Prostate tumor;Pancreas tumor;Melanoma;Cytomegalovirus infection;Ovary tumor
2qk5_v	13	4.684	0.3603	6	2	4	1	0	0	Beta-secretase 1	HYDROLASE	BACE1_HUMAN	Responsible for the proteolytic processing of the amyloid precursor protein (APP). Cleaves at the N-terminus of the A-beta peptide sequence, between residues 671 and 672 of APP, leads to the generation and extracellular release of beta-cleaved soluble APP	NONE	Alzheimers disease
1j0e_v	8	4.683	0.5853	2	5	0	0	1	0	1-aminocyclopropane-1-carboxylate deaminase	NONE	Q7M523	Amino acid transport and metabolism	NONE	NONE
1ls6_v	12	4.681	0.3901	0	9	1	0	2	0	Sulfotransferase 1A1	TRANSFERASE	ST1A1_HUMAN	Catalyzes the sulfate conjugation of catecholamines, phenolic drugs and neurotransmitters. Is also responsible for the sulfation and activation of minoxidil. Mediates the metabolic activation of carcinogenic N-hydroxyarylamines to DNA binding products and	NONE	NONE
1yz3_v	11	4.674	0.425	2	5	4	0	0	0	Phenylethanolamine N-methyltransferase	TRANSFERASE	PNMT_HUMAN	Converts noradrenaline to adrenaline.	NONE	NONE
1eye_v	10	4.671	0.4671	1	6	2	0	1	0	Dihydropteroate synthase 1	NONE	P0A578	Coenzyme transport and metabolism	NONE	NONE
1l6s_v	6	4.662	0.777	2	2	0	0	2	0	Delta-aminolevulinic acid dehydratase	NONE	P0ACB2	Coenzyme transport and metabolism	NONE	NONE
1kvr_v	12	4.656	0.388	0	8	2	0	2	0	UDP-glucose 4-epimerase	NONE	P09147	Cell wall/membrane/envelope biogenesis	NONE	NONE
2bjf_v	8	4.655	0.5819	3	2	2	0	1	0	Choloylglycine hydrolase	NONE	P54965	Cell wall/membrane/envelope biogenesis	NONE	NONE
1sox_v	10	4.648	0.4648	0	5	3	0	2	0	Sulfite oxidase	NONE	P07850	Involved in heme binding	NONE	NONE
1ynh_v	8	4.644	0.5805	2	3	1	1	1	0	N-succinylarginine dihydrolase	NONE	P76216	Amino acid transport and metabolism	NONE	NONE
1idb_v	13	4.637	0.3567	8	3	2	0	0	0	Gag-Pol polyprotein	NONE	P04584	NONE	NONE	NONE
1up7_v	7	4.626	0.6609	0	4	2	0	1	0	6-phospho-beta-glucosidase bglT	NONE	Q9X108	Carbohydrate transport and metabolism	NONE	NONE
1in5_v	10	4.625	0.4625	0	8	1	0	1	0	Holliday junction ATP-dependent DNA helicase ruvB	NONE	Q56313	Involved in nucleotide binding	NONE	NONE
1kdr_v	6	4.623	0.7705	1	2	2	0	1	0	Cytidylate kinase	NONE	P0A6I0	Nucleotide transport and metabolism	NONE	NONE
1i44_v	8	4.618	0.5773	0	4	2	0	2	0	Insulin receptor	TRANSFERASE	INSR_HUMAN	This receptor binds insulin and has a tyrosine-protein kinase activity. Isoform Short has a higher affinity for insulin. Mediates the metabolic functions of insulin. Binding to insulin stimulates association of the receptor with downstream mediators inclu	Defects in INSR are the cause of insulin resistance (Ins resistance) [MIM:125853].;Defects in INSR are the cause of Rabson-Mendenhall syndrome [MIM:262190]; also known as Mendenhall syndrome. It is a severe insulin resistance syndrome characterized by insulin- resistant diabetes mellitus with pineal hyperplasia and somatic abnormalities. Typical features include coarse, senile-appearing facies, d…	Insulin dependent diabetes;Cancer;Non-insulin dependent diabetes;Infection;Parkinsons disease;Hypertension;Diabetes mellitus;Hyperinsulinemia
1hvi_v	17	4.617	0.2716	7	4	6	0	0	0	Gag-Pol polyprotein	HYDROLASE(ACID PROTEASE)	POL_HV1B1	Gag-Pol polyprotein and Gag polyprotein may regulate their own translation, by the binding genomic RNA in the 5-UTR. At low concentration, Gag-Pol and Gag would promote translation, whereas at high concentration, the polyproteins encapsidate genomic RNA ;Matrix protein p17 has two main functions: in infected cell, it targets Gag and Gag-pol polyproteins to the plasma membrane via a multipartite m…	NONE	NONE
1mk1_v	13	4.611	0.3547	1	9	2	0	1	0	NONE	NONE	NONE	NONE	NONE	NONE
1pro_v	10	4.607	0.4607	5	3	2	0	0	0	Gag-Pol polyprotein	NONE	P12499	NONE	NONE	NONE
1h0c_v	7	4.607	0.6581	2	2	1	0	1	1	Serine--pyruvate aminotransferase	TRANSFERASE	SPYA_HUMAN	NONE	Defects in AGXT are the cause of primary hyperoxaluria type I (PH1) [MIM:259900]; also known as oxalosis I. PH1 is a rare autosomal recessive inborn error of glyoxylate metabolism characterized by increased excretion of oxalate and glycolate, and the progressive accumulation of insoluble calcium oxalate in the kidney and urinary tract.	Hyperoxaluria
1jg0_v	9	4.604	0.5115	1	6	1	0	1	0	Thymidylate synthase	NONE	P0A884	Nucleotide transport and metabolism	NONE	NONE
1ix1_v	9	4.603	0.5114	5	3	1	0	0	0	Peptide deformylase	NONE	Q9I7A8	Translation, ribosomal structure and biogenesis	NONE	NONE
1j7l_v	9	4.601	0.5113	0	2	4	0	1	2	Aminoglycoside 3-phosphotransferase	NONE	P0A3Y5	Translation, ribosomal structure and biogenesis	NONE	NONE
1nb9_v	11	4.59	0.4173	0	7	2	0	2	0	Riboflavin kinase	NONE	Q969G6	Coenzyme transport and metabolism	NONE	For the treatment of ariboflavinosis (vitamin B2 deficiency).
1j1s_v	7	4.587	0.6552	0	2	4	0	0	1	Antiviral protein S	NONE	P23339	Involved in rRNA N-glycosylase activity	NONE	For nutritional supplementation, also for treating dietary shortage or imbalance
1nah_v	12	4.583	0.382	0	8	3	0	1	0	UDP-glucose 4-epimerase	NONE	P09147	Cell wall/membrane/envelope biogenesis	NONE	NONE
1kvs_v	14	4.583	0.3274	1	8	3	0	2	0	UDP-glucose 4-epimerase	NONE	P09147	Cell wall/membrane/envelope biogenesis	NONE	NONE
1ht5_v	5	4.583	0.9166	3	0	2	0	0	0	Prostaglandin G/H synthase 1	NONE	P05979	Involved in peroxidase activity	NONE	NONE
1vza_v	9	4.58	0.5089	1	6	1	0	1	0	Thymidylate synthase	NONE	P00469	Nucleotide transport and metabolism	NONE	NONE
1qit_v	7	4.58	0.6542	2	3	1	0	1	0	Aspartate aminotransferase	NONE	P00509	Amino acid transport and metabolism	NONE	NONE
1nb0_v	11	4.577	0.4161	0	7	2	0	2	0	Riboflavin kinase	NONE	Q969G6	Coenzyme transport and metabolism	NONE	For the treatment of ariboflavinosis (vitamin B2 deficiency).
1qj3_v	6	4.574	0.7623	2	2	1	0	1	0	Adenosylmethionine-8-amino-7-oxononanoate aminotransferase	NONE	P12995	Coenzyme transport and metabolism	NONE	NONE
1dmp_v	11	4.564	0.4149	6	1	4	0	0	0	Gag-Pol polyprotein	NONE	P04585	NONE	NONE	NONE
1ab8_v	9	4.564	0.5071	5	3	1	0	0	0	Adenylate cyclase type 2	NONE	P26769	Signal transduction mechanisms	NONE	NONE
1ylr_v	12	4.562	0.3802	2	6	3	0	1	0	Oxygen-insensitive NAD(P)H nitroreductase	NONE	P38489	Energy production and conversion	NONE	For the symptomatic relief of patients with interstitial cystitis.
2dux_v	12	4.561	0.3801	4	5	0	0	1	2	Aldose reductase	OXIDOREDUCTASE	ALDR_HUMAN	Catalyzes the NADPH-dependent reduction of a wide variety of carbonyl-containing compounds to their corresponding alcohols with a broad range of catalytic efficiencies.	In diabetes and galactosemia, increased AR activity leads to high levels of sorbitol and galactitol, respectively, in the cells of many tissues. Accumulation of sugar alcohols has been shown to cause osmotic cataracts in the lens. AR is also thought to play a key role in diabetic complications of three other target tissues, namely, nerve, kidney and retina.	Neuropathy;Diabetic neuropathy;Diabetic foot ulcer;Diabetic complication;Diabetic nephropathy;Retinopathy;Ocular disease;Central nervous system disease;Diabetic retinopathy;Diabetes mellitus;Diabetic cataract;Cataract
1ikg_v	12	4.561	0.3801	3	6	1	1	1	0	D-alanyl-D-alanine carboxypeptidase	NONE	P15555	Involved in cell wall peptidoglycan synthesis	NONE	Used to prevent infection during surgery and to treat many kinds of infections of the blood, bone or joints, respiratory tract, skin, and urinary tract.
1b0e_v	11	4.56	0.4146	4	4	2	0	0	1	Chymotrypsin-like elastase family member 1	NONE	P00772	Involved in protease activity	NONE	NONE
1kek_v	13	4.558	0.3506	5	4	1	1	2	0	NONE	NONE	NONE	NONE	NONE	NONE
1i6i_v	11	4.554	0.414	0	6	1	0	2	2	Kinesin-like protein KIF1A	NONE	Q12756	Involved in microtubule motor activity	NONE	NONE
1tqu_v	12	4.553	0.3794	4	4	2	1	1	0	Alpha-mannosidase 2	NONE	Q24451	Carbohydrate transport and metabolism	NONE	NONE
1njf_v	12	4.548	0.379	0	6	3	0	3	0	DNA polymerase III subunit tau	NONE	P06710	Involved in nucleotide binding	NONE	NONE
1nks_v	9	4.545	0.505	0	7	1	0	1	0	Adenylate kinase	NONE	P35028	Nucleotide transport and metabolism	NONE	NONE
1dli_v	12	4.538	0.3781	0	6	4	0	2	0	UDP-glucose 6-dehydrogenase	NONE	P0C0F4	Cell wall/membrane/envelope biogenesis	NONE	NONE
1h1t_v	9	4.533	0.5037	1	6	0	0	2	0	Phosphopantetheine adenylyltransferase	NONE	P0A6I6	NONE	NONE	NONE
1bir_v	9	4.522	0.5025	0	6	2	0	1	0	Guanyl-specific ribonuclease T1	NONE	P00651	Involved in RNA binding	NONE	NONE
1mma_v	12	4.521	0.3767	0	8	2	0	2	0	Myosin-2 heavy chain	NONE	P08799	Cell cycle control, cell division, chromosome partitioning	NONE	NONE
1vlb_v	14	4.521	0.3229	1	8	4	0	1	0	Aldehyde oxidoreductase	NONE	Q46509	Energy production and conversion	NONE	NONE
1v8v_v	11	4.521	0.411	0	8	1	0	2	0	NONE	NONE	NONE	NONE	NONE	NONE
1i5r_v	16	4.519	0.2824	8	5	3	0	0	0	Estradiol 17-beta-dehydrogenase 1	NONE	P14061	Lipid transport and metabolism	NONE	Some evidence suggests that NADH might be useful in treating Parkinsons disease, chronic fatigue syndrome, Alzheimers disease and cardiovascular disease.
1ney_v	8	4.518	0.5648	0	6	1	0	1	0	Triosephosphate isomerase	NONE	P00942	Carbohydrate transport and metabolism	NONE	NONE
1q1k_v	11	4.517	0.4107	3	3	3	0	1	1	ATP phosphoribosyltransferase	NONE	P60757	Amino acid transport and metabolism	NONE	NONE
1ru1_v	14	4.513	0.3224	0	9	2	0	3	0	2-amino-4-hydroxy-6-hydroxymethyldihydropteridine pyrophosphokinase	NONE	P26281	Coenzyme transport and metabolism	NONE	NONE
1ho4_v	8	4.512	0.564	2	3	2	0	1	0	Pyridoxine 5-phosphate synthase	NONE	P0A794	Coenzyme transport and metabolism	NONE	NONE
1biw_v	8	4.506	0.5633	3	2	3	0	0	0	Stromelysin-1	HYDROLASE	MMP3_HUMAN	Can degrade fibronectin, laminin, gelatins of type I, III, IV, and V; collagens III, IV, X, and IX, and cartilage proteoglycans. Activates procollagenase.	NONE	NONE
1q20_v	9	4.504	0.5004	0	7	0	0	2	0	Sulfotransferase family cytosolic 2B member 1	NONE	O00204	Involved in sulfotransferase activity	NONE	NONE
1zzz_v	7	4.502	0.6431	0	2	4	1	0	0	Cationic trypsin	NONE	P00760	Involved in protease activity	NONE	For the symptomatic relief of patients with interstitial cystitis.
1g35_v	11	4.494	0.4085	4	5	2	0	0	0	Gag-Pol polyprotein	HYDROLASE	POL_HV1B1	Gag-Pol polyprotein and Gag polyprotein may regulate their own translation, by the binding genomic RNA in the 5-UTR. At low concentration, Gag-Pol and Gag would promote translation, whereas at high concentration, the polyproteins encapsidate genomic RNA ;Matrix protein p17 has two main functions: in infected cell, it targets Gag and Gag-pol polyproteins to the plasma membrane via a multipartite m…	NONE	NONE
1i9p_v	8	4.493	0.5617	4	3	1	0	0	0	Carbonic anhydrase 2	LYASE	CAH2_HUMAN	Essential for bone resorption and osteoclast differentiation (By similarity). Reversible hydration of carbon dioxide.	Defects in CA2 are the cause of autosomal recessive osteopetrosis type 3 (OPTB3) [MIM:259730]; also known as osteopetrosis with renal tubular acidosis, carbonic anhydrase II deficiency syndrome, Guibaud-Vainsel syndrome or marble brain disease. Osteopetrosis is a rare genetic disease characterized by abnormally dense bone, due to defective resorption of immature bone. The disorder occurs in two f…	NONE
1wvg_v	13	4.493	0.3456	0	7	4	0	2	0	CDP-glucose 4,6-dehydratase	NONE	P26397	Cell wall/membrane/envelope biogenesis	NONE	NONE
1isj_v	7	4.492	0.6418	1	5	1	0	0	0	ADP-ribosyl cyclase 2	HYDROLASE	BST1_HUMAN	Synthesizes cyclic ADP-ribose, a second messenger that elicits calcium release from intracellular stores. May be involved in pre-B-cell growth.	Rheumatoid arthritis (RA) patients show enhanced expression of BST-1 transcripts in bone marrow stromal cell lines. This suggests that BST-1 overexpression may play a role in B-cell abnormalities in RA.	Hematological neoplasm;Multiple myeloma
1vem_v	9	4.486	0.4985	0	4	5	0	0	0	Beta-amylase	NONE	P36924	Involved in beta-amylase activity	NONE	NONE
1km5_v	11	4.485	0.4078	0	7	3	0	1	0	Orotidine 5-phosphate decarboxylase	NONE	O26232	Energy production and conversion	NONE	NONE
1i2d_v	9	4.483	0.4981	0	4	3	0	2	0	Sulfate adenylyltransferase	NONE	Q12650	Inorganic ion transport and metabolism	NONE	NONE
1vzu_v	10	4.482	0.4482	0	8	0	0	2	0	N-acetyllactosaminide alpha-1,3-galactosyltransferase	NONE	P14769	Involved in transferase activity, transferring hexosyl groups	NONE	NONE
2oc0_v	9	4.478	0.4976	3	3	3	0	0	0	NONE	NONE	NONE	NONE	NONE	NONE
1niu_v	9	4.477	0.4975	2	7	0	0	0	0	Alanine racemase	NONE	P10724	Cell wall/membrane/envelope biogenesis	NONE	NONE
1aqu_v	8	4.477	0.5596	5	2	1	0	0	0	Estrogen sulfotransferase, testis isoform	NONE	P49891	Involved in sulfotransferase activity	NONE	NONE
1m4i_v	10	4.474	0.4474	0	2	5	3	0	0	Aminoglycoside 2-N-acetyltransferase	NONE	P0A5N0	Involved in N-acetyltransferase activity	NONE	NONE
1glp_v	12	4.473	0.3728	1	7	1	1	2	0	Glutathione S-transferase P 1	NONE	P19157	Involved in glutathione transferase activity	NONE	NONE
2cbf_v	7	4.472	0.6388	2	3	2	0	0	0	Cobalt-precorrin-4 C(11)-methyltransferase	NONE	O87696	Coenzyme transport and metabolism	NONE	NONE
1ev9_v	9	4.471	0.4967	1	3	2	0	3	0	Glutathione S-transferase alpha-1	NONE	P00502	Involved in glutathione transferase activity	NONE	NONE
1b6k_v	16	4.47	0.2794	7	6	2	1	0	0	Gag-Pol polyprotein	HYDROLASE/HYDROLASE INHIBITOR	POL_HV1A2	Gag-Pol polyprotein and Gag polyprotein may regulate their own translation, by the binding genomic RNA in the 5-UTR. At low concentration, Gag-Pol and Gag would promote translation, whereas at high concentration, the polyproteins encapsidate genomic RNA ;Matrix protein p17 has two main functions: in infected cell, it targets Gag and Gag-pol polyproteins to the plasma membrane via a multipartite m…	NONE	HIV infection;Pox virus infection;Hepatitis B virus infection;Cytomegalovirus infection;HIV-1 infection
1dif_v	17	4.468	0.2628	6	4	6	0	0	1	Gag-Pol polyprotein	NONE	P03367	NONE	NONE	NONE
1mpl_v	11	4.467	0.4061	3	3	2	1	2	0	D-alanyl-D-alanine carboxypeptidase	NONE	P15555	Involved in cell wall peptidoglycan synthesis	NONE	Used to prevent infection during surgery and to treat many kinds of infections of the blood, bone or joints, respiratory tract, skin, and urinary tract.
1f4p_v	13	4.467	0.3436	2	8	2	1	0	0	Flavodoxin	NONE	P00323	Involved in FMN binding	NONE	For the treatment of ariboflavinosis (vitamin B2 deficiency).
1daw_v	13	4.465	0.3435	0	7	3	0	3	0	Casein kinase II subunit alpha	NONE	P28523	Involved in protein kinase activity	NONE	NONE
1yqt_v	10	4.465	0.4465	0	6	0	0	2	2	RNase l inhibitor	NONE	Q8U306	Involved in electron carrier activity	NONE	NONE
1in7_v	10	4.465	0.4465	0	7	1	0	2	0	Holliday junction ATP-dependent DNA helicase ruvB	NONE	Q56313	Involved in nucleotide binding	NONE	NONE
1fj6_v	10	4.465	0.4465	1	6	2	0	1	0	Fructose-1,6-bisphosphatase 1	NONE	P00636	Carbohydrate transport and metabolism	NONE	NONE
1f3b_v	14	4.461	0.3186	2	5	4	1	2	0	Glutathione S-transferase A1	NONE	P13745	Involved in glutathione transferase activity	NONE	For nutritional supplementation, also for treating dietary shortage or imbalance
1fm4_v	9	4.453	0.4947	4	3	2	0	0	0	Major pollen allergen Bet v 1-L	NONE	P43185	May be a general steroid carrier protein	NONE	NONE
2wea_v	7	4.452	0.636	3	3	1	0	0	0	Penicillopepsin	NONE	P00798	Involved in aspartic-type endopeptidase activity	NONE	NONE
1rxk_v	8	4.451	0.5564	4	2	2	0	0	0	Streptavidin	NONE	P22629	The biological function of streptavidin is not known. Forms a strong non-covalent specific complex with biotin (one molecule of biotin per subunit of streptavidin)	NONE	NONE
1p0y_v	12	4.451	0.3709	2	7	2	0	1	0	Ribulose-1,5 bisphosphate carboxylase/oxygenase large subunit N- methyltransferase, chloroplast	NONE	Q43088	Involved in [ribulose-bisphosphate carboxylase]-lysine N-methyltransferase activity	NONE	NONE
1qrr_v	14	4.451	0.3179	1	6	5	0	2	0	UDP-sulfoquinovose synthase, chloroplast	NONE	O48917	Cell wall/membrane/envelope biogenesis	NONE	NONE
1b25_v	11	4.447	0.4042	0	7	3	0	1	0	Formaldehyde ferredoxin oxidoreductase	NONE	O93738	Involved in oxidoreductase activity, acting on the aldehyde or oxo group of donors, iron-sulfur protein as acceptor	NONE	NONE
1jj7_v	11	4.446	0.4041	0	8	1	0	2	0	Antigen peptide transporter 1	NONE	Q03518	Involved in nucleotide binding	NONE	NONE
1jtv_v	8	4.445	0.5556	6	1	1	0	0	0	Estradiol 17-beta-dehydrogenase 1	NONE	P14061	Lipid transport and metabolism	NONE	Some evidence suggests that NADH might be useful in treating Parkinsons disease, chronic fatigue syndrome, Alzheimers disease and cardiovascular disease.
1z2n_v	10	4.444	0.4444	0	6	2	0	2	0	Inositol-tetrakisphosphate 1-kinase	NONE	Q9XYQ1	Involved in catalytic activity	NONE	NONE
2iw8_v	7	4.442	0.6346	1	3	3	0	0	0	Cyclin-A2	CELL CYCLE COMPLEX	CCNA2_HUMAN	Essential for the control of the cell cycle at the G1/S (start) and the G2/M (mitosis) transitions.	NONE	NONE
1g53_v	8	4.438	0.5547	3	3	2	0	0	0	Carbonic anhydrase 2	LYASE	CAH2_HUMAN	Essential for bone resorption and osteoclast differentiation (By similarity). Reversible hydration of carbon dioxide.	Defects in CA2 are the cause of autosomal recessive osteopetrosis type 3 (OPTB3) [MIM:259730]; also known as osteopetrosis with renal tubular acidosis, carbonic anhydrase II deficiency syndrome, Guibaud-Vainsel syndrome or marble brain disease. Osteopetrosis is a rare genetic disease characterized by abnormally dense bone, due to defective resorption of immature bone. The disorder occurs in two f…	NONE
1bvr_v	8	4.434	0.5542	5	2	1	0	0	0	Enoyl-[acyl-carrier-protein] reductase [NADH]	OXIDOREDUCTASE	INHA_MYCTU	Involved in the resistance against the antituberculosis drugs isoniazid and ethionamide.	NONE	NONE
1s22_v	14	4.432	0.3166	1	7	3	0	3	0	Actin, alpha skeletal muscle	NONE	P68135	NONE	NONE	NONE
1j32_v	8	4.431	0.5539	2	3	1	0	1	1	NONE	NONE	NONE	NONE	NONE	NONE
1l8a_v	12	4.429	0.3691	2	6	1	1	2	0	NONE	NONE	NONE	NONE	NONE	NONE
1nj6_v	12	4.428	0.369	0	5	5	1	1	0	Prolyl-tRNA synthetase	NONE	O26708	Translation, ribosomal structure and biogenesis	NONE	NONE
1pvg_v	13	4.427	0.3405	0	7	3	0	3	0	DNA topoisomerase 2	NONE	P06786	Replication, recombination and repair	NONE	NONE
1omz_v	14	4.425	0.3161	1	8	4	0	1	0	Exostosin-like 2	NONE	Q9ES89	Glycosyltransferase required for the biosynthesis of heparan-sulfate and responsible for the alternating addition of beta-1-4-linked glucuronic acid (GlcA) and alpha-1-4-linked N- acetylglucosamine (GlcNAc) units to nascent heparan sulfate chains	NONE	NONE
1pw1_v	11	4.421	0.402	4	5	0	1	1	0	D-alanyl-D-alanine carboxypeptidase	NONE	P15555	Involved in cell wall peptidoglycan synthesis	NONE	Used to prevent infection during surgery and to treat many kinds of infections of the blood, bone or joints, respiratory tract, skin, and urinary tract.
1szs_v	9	4.418	0.4909	1	4	1	2	1	0	4-aminobutyrate aminotransferase	NONE	P22256	Amino acid transport and metabolism	NONE	NONE
1nms_v	10	4.416	0.4416	2	4	2	0	2	0	Caspase-3	APOPTOSIS, HYDROLASE	CASP3_HUMAN	Involved in the activation cascade of caspases responsible for apoptosis execution. At the onset of apoptosis it proteolytically cleaves poly(ADP-ribose) polymerase (PARP) at a 216-Asp-	-Gly-217 bond. Cleaves and activates sterol regulatory element bind	NONE	Cancer;Liver disease;Cognitive disorder;Neurodegenerative disease;Cerebrovascular ischemia
1bvy_v	14	4.415	0.3154	2	7	3	1	0	1	Bifunctional P-450/NADPH-P450 reductase	NONE	P14779	Inorganic ion transport and metabolism	NONE	NONE
1gsa_v	11	4.415	0.4013	0	6	2	1	2	0	Glutathione synthetase	NONE	P04425	Involved in catalytic activity	NONE	NONE
1z2p_v	13	4.413	0.3395	0	9	1	0	3	0	Inositol-tetrakisphosphate 1-kinase	NONE	Q9XYQ1	Involved in catalytic activity	NONE	NONE
1t7k_v	10	4.412	0.4412	5	2	3	0	0	0	Gag-Pol polyprotein	HYDROLASE	POL_HV1B1	Gag-Pol polyprotein and Gag polyprotein may regulate their own translation, by the binding genomic RNA in the 5-UTR. At low concentration, Gag-Pol and Gag would promote translation, whereas at high concentration, the polyproteins encapsidate genomic RNA ;Matrix protein p17 has two main functions: in infected cell, it targets Gag and Gag-pol polyproteins to the plasma membrane via a multipartite m…	NONE	NONE
1mv5_v	10	4.408	0.4408	1	6	0	0	2	1	Multidrug resistance ABC transporter ATP-binding and permease protein	NONE	Q9CHL8	Involved in nucleotide binding	NONE	NONE
1l6g_v	11	4.408	0.4007	2	6	1	1	1	0	Alanine racemase	NONE	P10724	Cell wall/membrane/envelope biogenesis	NONE	NONE
1ta2_v	9	4.408	0.4898	6	1	2	0	0	0	Prothrombin	BLOOD CLOTTING,HYDROLASE/INHIBITOR	THRB_HUMAN	Thrombin, which cleaves bonds after Arg and Lys, converts fibrinogen to fibrin and activates factors V, VII, VIII, XIII, and, in complex with thrombomodulin, protein C. Functions in blood homeostasis, inflammation and wound healing.	Defects in F2 are the cause of various forms of dysprothrombinemia [MIM:176930].;Genetic variations in F2 may be a cause of susceptibility to ischemic stroke [MIM:601367]; also known as cerebrovascular accident or cerebral infarction. A stroke is an acute neurologic event leading to death of neural tissue of the brain and resulting in loss of motor, sensory and/or cognitive function. Ischemic str…	Deep vein thrombosis;Thrombocytopenia;Cerebrovascular disease;Wound healing;Ebola virus infection;Bone injury;Cerebrovascular ischemia;Restenosis;Thrombosis;Diabetic foot ulcer;Ischemic heart disease;Marburg virus infection;Myocardial disease;Embolism and thrombosis;Myocardial infarction;Cartilage disease;Thromboembolism;Coronary artery disease;Hemophilia;Blood clotting disorder;Bleeding;Atrial f…
1w48_v	10	4.406	0.4406	0	8	1	0	1	0	NONE	NONE	NONE	NONE	NONE	NONE
1d3v_v	7	4.405	0.6293	1	4	1	1	0	0	Arginase-1	NONE	P07824	Amino acid transport and metabolism	NONE	NONE
1l5l_v	9	4.404	0.4893	1	5	2	0	1	0	Nicotinate-nucleotide--dimethylbenzimidazole phosphoribosyltransferase	NONE	A9MTA4	NONE	NONE	NONE
1w4o_v	9	4.402	0.4891	0	7	1	0	1	0	Ribonuclease pancreatic	NONE	P61823	Involved in nucleic acid binding	NONE	There is no support for the claim that aspartates are exercise performance enhancers, i.e. ergogenic aids.
1kzk_v	14	4.399	0.3142	8	2	4	0	0	0	Gag-Pol polyprotein	VIRAL PROTEIN, HYDROLASE	POL_HV1A2	Gag-Pol polyprotein and Gag polyprotein may regulate their own translation, by the binding genomic RNA in the 5-UTR. At low concentration, Gag-Pol and Gag would promote translation, whereas at high concentration, the polyproteins encapsidate genomic RNA ;Matrix protein p17 has two main functions: in infected cell, it targets Gag and Gag-pol polyproteins to the plasma membrane via a multipartite m…	NONE	HIV infection;Pox virus infection;Hepatitis B virus infection;Cytomegalovirus infection;HIV-1 infection
1hsg_v	11	4.397	0.3998	6	3	2	0	0	0	Gag-Pol polyprotein	NONE	P03367	NONE	NONE	NONE
2auh_v	11	4.397	0.3997	3	4	1	1	2	0	Insulin receptor	TRANSFERASE/SIGNALING PROTEIN	INSR_HUMAN	This receptor binds insulin and has a tyrosine-protein kinase activity. Isoform Short has a higher affinity for insulin. Mediates the metabolic functions of insulin. Binding to insulin stimulates association of the receptor with downstream mediators inclu	Defects in INSR are the cause of insulin resistance (Ins resistance) [MIM:125853].;Defects in INSR are the cause of Rabson-Mendenhall syndrome [MIM:262190]; also known as Mendenhall syndrome. It is a severe insulin resistance syndrome characterized by insulin- resistant diabetes mellitus with pineal hyperplasia and somatic abnormalities. Typical features include coarse, senile-appearing facies, d…	Insulin dependent diabetes;Cancer;Non-insulin dependent diabetes;Infection;Parkinsons disease;Hypertension;Diabetes mellitus;Hyperinsulinemia
1oon_v	13	4.396	0.3381	2	9	1	0	1	0	Oxygen-insensitive NAD(P)H nitroreductase	NONE	P38489	Energy production and conversion	NONE	For the symptomatic relief of patients with interstitial cystitis.
1ppv_v	9	4.396	0.4884	2	4	1	0	2	0	Isopentenyl-diphosphate Delta-isomerase	NONE	Q46822	Secondary metabolites biosynthesis, transport and catabolism	NONE	NONE
1j0a_v	8	4.394	0.5492	2	4	1	0	1	0	Putative 1-aminocyclopropane-1-carboxylate deaminase	NONE	O57809	Amino acid transport and metabolism	NONE	NONE
2bej_v	11	4.393	0.3994	0	7	2	0	2	0	Putative partitioning protein	NONE	Q72H90	Involved in cobyrinic acid a,c-diamide synthase activity	NONE	NONE
1oa7_v	10	4.391	0.4391	0	6	4	0	0	0	NONE	NONE	NONE	NONE	NONE	NONE
2eck_v	9	4.39	0.4878	0	6	2	0	1	0	Adenylate kinase	NONE	P69441	Nucleotide transport and metabolism	NONE	NONE
1n07_v	9	4.39	0.4878	0	6	2	0	0	1	Riboflavin kinase	NONE	O74866	Involved in FMN adenylyltransferase activity	NONE	NONE
1nde_v	9	4.39	0.4877	5	2	1	1	0	0	Estrogen receptor beta	TRANSCRIPTION	ESR2_HUMAN	Nuclear hormone receptor. Binds estrogens with an affinity similar to that of ESR1, and activates expression of reporter genes containing estrogen response elements (ERE) in an estrogen-dependent manner. Isoform beta-cx lacks ligand binding ability and ha	NONE	NONE
1p3w_v	7	4.39	0.6271	2	3	0	0	1	1	Cysteine desulfurase	NONE	P0A6B7	NONE	NONE	NONE
1w5s_v	11	4.389	0.399	0	7	2	0	2	0	NONE	NONE	NONE	NONE	NONE	NONE
1pjq_v	10	4.387	0.4387	2	5	3	0	0	0	Siroheme synthase	NONE	P25924	Involved in methyltransferase activity	NONE	NONE
1f1v_v	5	4.387	0.8774	1	2	1	0	1	0	3,4-dihydroxyphenylacetate 2,3-dioxygenase	NONE	Q44048	Amino acid transport and metabolism	NONE	NONE
1p9b_v	12	4.385	0.3654	0	9	2	0	1	0	Adenylosuccinate synthetase	NONE	Q9U8D3	Involved in adenylosuccinate synthase activity	NONE	NONE
1g8g_v	10	4.382	0.4382	0	5	3	0	2	0	Sulfate adenylyltransferase	NONE	P08536	Inorganic ion transport and metabolism	NONE	NONE
1p52_v	11	4.382	0.3983	0	6	3	0	2	0	Arginine kinase	NONE	P51541	Involved in kinase activity	NONE	NONE
1gx6_v	11	4.378	0.398	0	8	2	0	1	0	Genome polyprotein	NONE	P26663	NONE	NONE	NONE
1nni_v	10	4.378	0.4378	2	5	2	0	1	0	Hypothetical protein yhdA	NONE	O07529	NONE	NONE	NONE
1km3_v	10	4.376	0.4376	0	8	1	0	1	0	Orotidine 5-phosphate decarboxylase	NONE	O26232	Energy production and conversion	NONE	NONE
1oj1_v	11	4.375	0.3977	2	5	4	0	0	0	NONE	NONE	NONE	NONE	NONE	NONE
1al8_v	8	4.374	0.5468	4	2	2	0	0	0	Peroxisomal (S)-2-hydroxy-acid oxidase	NONE	P05414	Energy production and conversion	NONE	NONE
1xag_v	12	4.373	0.3644	1	8	3	0	0	0	3-dehydroquinate synthase	NONE	Q6GGU4	Amino acid transport and metabolism	NONE	NONE
5fiv_v	11	4.371	0.3974	5	2	4	0	0	0	Pol polyprotein	NONE	P16088	NONE	NONE	NONE
1l8t_v	11	4.371	0.3974	0	8	1	0	2	0	Aminoglycoside 3-phosphotransferase	NONE	P0A3Y5	Translation, ribosomal structure and biogenesis	NONE	NONE
1in6_v	12	4.369	0.3641	0	8	2	0	2	0	Holliday junction ATP-dependent DNA helicase ruvB	NONE	Q56313	Involved in nucleotide binding	NONE	NONE
1snc_v	11	4.366	0.3969	1	7	1	0	2	0	Thermonuclease	NONE	P00644	Replication, recombination and repair	NONE	For the symptomatic relief of patients with interstitial cystitis.
1ru2_v	7	4.362	0.6232	0	1	5	0	0	1	2-amino-4-hydroxy-6-hydroxymethyldihydropteridine pyrophosphokinase	NONE	P26281	Coenzyme transport and metabolism	NONE	NONE
1nzc_v	11	4.359	0.3962	1	6	2	0	1	1	DTDP-4-dehydrorhamnose 3,5-epimerase	NONE	Q8GIQ0	Involved in dTDP-4-dehydrorhamnose 3,5-epimerase activity	NONE	NONE
1hfv_v	14	4.359	0.3113	0	8	3	0	3	0	NONE	NONE	NONE	NONE	NONE	NONE
1iin_v	14	4.357	0.3112	1	6	5	0	2	0	Glucose-1-phosphate thymidylyltransferase	NONE	P26393	Cell wall/membrane/envelope biogenesis	NONE	NONE
1g52_v	6	4.357	0.7262	4	1	1	0	0	0	Carbonic anhydrase 2	LYASE	CAH2_HUMAN	Essential for bone resorption and osteoclast differentiation (By similarity). Reversible hydration of carbon dioxide.	Defects in CA2 are the cause of autosomal recessive osteopetrosis type 3 (OPTB3) [MIM:259730]; also known as osteopetrosis with renal tubular acidosis, carbonic anhydrase II deficiency syndrome, Guibaud-Vainsel syndrome or marble brain disease. Osteopetrosis is a rare genetic disease characterized by abnormally dense bone, due to defective resorption of immature bone. The disorder occurs in two f…	NONE
1n1d_v	9	4.352	0.4835	0	4	4	0	1	0	Glycerol-3-phosphate cytidylyltransferase	NONE	P27623	Cell wall/membrane/envelope biogenesis	NONE	NONE
1xtt_v	8	4.35	0.5437	0	5	3	0	0	0	Probable uracil phosphoribosyltransferase	NONE	Q980Q4	Nucleotide transport and metabolism	NONE	NONE
1tt2_v	8	4.349	0.5436	1	5	0	0	2	0	Thermonuclease	NONE	P00644	Replication, recombination and repair	NONE	For the symptomatic relief of patients with interstitial cystitis.
1ke8_v	8	4.347	0.5434	3	3	2	0	0	0	Cell division protein kinase 2	NONE	P24941	Involved in protein kinase activity	NONE	NONE
1yoo_v	7	4.346	0.6209	2	3	0	0	1	1	Aspartate aminotransferase	NONE	P00509	Amino acid transport and metabolism	NONE	NONE
1u0j_v	8	4.345	0.5431	0	6	1	0	1	0	DNA replication protein	NONE	P03132	Essential for DNA replication	NONE	NONE
1mnd_v	10	4.345	0.4345	0	7	1	0	2	0	Myosin-2 heavy chain	NONE	P08799	Cell cycle control, cell division, chromosome partitioning	NONE	NONE
1qy8_v	9	4.344	0.4827	4	3	2	0	0	0	Endoplasmin	NONE	P41148	NONE	NONE	NONE
1hk2_v	8	4.343	0.5429	4	1	1	1	1	0	Serum albumin	PLASMA PROTEIN	ALBU_HUMAN	Serum albumin, the main protein of plasma, has a good binding capacity for water, Ca(2+), Na(+), K(+), fatty acids, hormones, bilirubin and drugs. Its main function is the regulation of the colloidal osmotic pressure of blood.	Defects in ALB are a cause of familial dysalbuminemic hyperthyroxinemia (FDH) [MIM:103600]. FDH is a form of euthyroid hyperthyroxinemia that is due to increased affinity of ALB for T(4). It is the most common cause of inherited euthyroid hyperthyroxinemia in Caucasian population.;A variant structure of albumin could lead to increased binding of zinc resulting in an asymptomatic augmentation of z…	NONE
1jsz_v	9	4.343	0.4825	1	4	3	1	0	0	Cap-specific mRNA (nucleoside-2-O-)-methyltransferase	NONE	P07617	Involved in mRNA (nucleoside-2-O-)-methyltransferase activity	NONE	NONE
1vce_v	8	4.341	0.5426	2	4	1	1	0	0	Probable diphthine synthase	NONE	O58456	Involved in methyltransferase activity	NONE	NONE
1dqe_v	6	4.34	0.7234	5	1	0	0	0	0	Pheromone-binding protein	NONE	P34174	Involved in odorant binding	NONE	NONE
1mx0_v	13	4.34	0.3339	0	9	1	0	3	0	Type 2 DNA topoisomerase 6 subunit B	NONE	O05207	Replication, recombination and repair	NONE	NONE
1x7g_v	12	4.334	0.3612	1	8	2	0	1	0	Putative ketoacyl reductase	NONE	P16544	Involved in oxidoreductase activity	NONE	NONE
1osf_v	12	4.334	0.3611	4	5	2	1	0	0	Heat shock protein HSP 90-alpha	CELL CYCLE	HS90A_HUMAN	Molecular chaperone. Has ATPase activity (By similarity).	NONE	NONE
1k0c_v	12	4.333	0.3611	3	4	1	2	2	0	Protein URE2	NONE	P23202	Posttranslational modification, protein turnover, chaperones	NONE	NONE
1pw8_v	13	4.332	0.3332	2	7	1	2	1	0	D-alanyl-D-alanine carboxypeptidase	NONE	P15555	Involved in cell wall peptidoglycan synthesis	NONE	Used to prevent infection during surgery and to treat many kinds of infections of the blood, bone or joints, respiratory tract, skin, and urinary tract.
1iv4_v	9	4.332	0.4813	1	5	2	0	1	0	2-C-methyl-D-erythritol 2,4-cyclodiphosphate synthase	NONE	Q8RQP5	Lipid transport and metabolism	NONE	NONE
1s3x_v	7	4.331	0.6187	0	4	1	0	2	0	Heat shock 70 kDa protein 1	NONE	P08107	Posttranslational modification, protein turnover, chaperones	NONE	NONE
1pzm_v	5	4.33	0.8661	0	5	0	0	0	0	Hypoxanthine-guanine phosphoribosyltransferase	NONE	Q9NJI5	Involved in hypoxanthine phosphoribosyltransferase activity	NONE	NONE
1q1z_v	10	4.329	0.4329	0	7	1	0	2	0	Sulfotransferase family cytosolic 2B member 1	NONE	O00204	Involved in sulfotransferase activity	NONE	NONE
1o7r_v	10	4.328	0.4328	0	6	2	0	2	0	N-acetyllactosaminide alpha-1,3-galactosyltransferase	NONE	P14769	Involved in transferase activity, transferring hexosyl groups	NONE	NONE
1cbs_v	10	4.327	0.4327	7	2	0	0	1	0	Cellular retinoic acid-binding protein 2	NONE	P29373	Involved in retinoid binding	NONE	For topical treatment of cutaneous lesions in patients with AIDS-related Kaposis sarcoma.
1icq_v	7	4.325	0.6178	4	3	0	0	0	0	12-oxophytodienoate reductase 1	NONE	Q9XG54	Energy production and conversion	NONE	NONE
1q5h_v	10	4.32	0.432	1	6	2	0	1	0	Deoxyuridine 5-triphosphate nucleotidohydrolase, mitochondrial	HYDROLASE	DUT_HUMAN	This enzyme is involved in nucleotide metabolism: it produces dUMP, the immediate precursor of thymidine nucleotides and it decreases the intracellular concentration of dUTP so that uracil cannot be incorporated into DNA.	NONE	NONE
1dlj_v	13	4.32	0.3323	1	7	3	0	2	0	UDP-glucose 6-dehydrogenase	NONE	P0C0F4	Cell wall/membrane/envelope biogenesis	NONE	NONE
1m4h_v	18	4.318	0.2399	5	5	6	0	2	0	Beta-secretase 1	HYDROLASE	BACE1_HUMAN	Responsible for the proteolytic processing of the amyloid precursor protein (APP). Cleaves at the N-terminus of the A-beta peptide sequence, between residues 671 and 672 of APP, leads to the generation and extracellular release of beta-cleaved soluble APP	NONE	Alzheimers disease
1cjb_v	10	4.317	0.4317	0	5	4	1	0	0	Hypoxanthine-guanine-xanthine phosphoribosyltransferase	NONE	P20035	Nucleotide transport and metabolism	NONE	NONE
2pgt_v	13	4.317	0.3321	3	5	2	1	2	0	Glutathione S-transferase P	TRANSFERASE	GSTP1_HUMAN	Conjugation of reduced glutathione to a wide number of exogenous and endogenous hydrophobic electrophiles.	NONE	NONE
1pgt_v	14	4.316	0.3083	2	6	3	1	2	0	Glutathione S-transferase P	TRANSFERASE	GSTP1_HUMAN	Conjugation of reduced glutathione to a wide number of exogenous and endogenous hydrophobic electrophiles.	NONE	NONE
1k6v_v	13	4.315	0.3319	6	3	3	1	0	0	Gag-Pol polyprotein	NONE	P35963	NONE	NONE	NONE
1hvj_v	14	4.315	0.3082	4	4	4	0	0	2	Gag-Pol polyprotein	NONE	P04587	NONE	NONE	NONE
1xap_v	9	4.313	0.4792	7	1	0	0	1	0	Retinoic acid receptor beta	TRANSCRIPTION	RARB_HUMAN	This is a receptor for retinoic acid. This metabolite has profound effects on vertebrate development. Retinoic acid is a morphogen and is a powerful teratogen. This receptor controls cell function by directly regulating gene expression.	NONE	Psoriasis;Acne;Cancer
4pbg_v	7	4.31	0.6157	0	6	0	0	1	0	6-phospho-beta-galactosidase	NONE	P11546	Carbohydrate transport and metabolism	NONE	NONE
1gqc_v	9	4.31	0.4789	0	7	1	0	1	0	3-deoxy-manno-octulosonate cytidylyltransferase	NONE	P42216	Cell wall/membrane/envelope biogenesis	NONE	NONE
2g94_v	15	4.308	0.2872	5	6	4	0	0	0	Beta-secretase 1	HYDROLASE	BACE1_HUMAN	Responsible for the proteolytic processing of the amyloid precursor protein (APP). Cleaves at the N-terminus of the A-beta peptide sequence, between residues 671 and 672 of APP, leads to the generation and extracellular release of beta-cleaved soluble APP	NONE	Alzheimers disease
1c81_v	9	4.307	0.4785	1	6	0	0	2	0	6-phosphofructo-2-kinase/fructose-2,6-biphosphatase 1	NONE	P07953	Carbohydrate transport and metabolism	NONE	NONE
1kny_v	11	4.306	0.3915	0	7	0	0	3	1	Kanamycin nucleotidyltransferase	NONE	P05057	NONE	NONE	NONE
1hpx_v	11	4.306	0.3915	5	3	3	0	0	0	Gag-Pol polyprotein	NONE	P03367	NONE	NONE	NONE
1xfa_v	8	4.304	0.538	1	4	1	0	2	0	Cystic fibrosis transmembrane conductance regulator	NONE	P26361	Involved in nucleotide binding	NONE	NONE
1drf_v	8	4.303	0.5379	1	4	2	0	1	0	Dihydrofolate reductase	OXIDOREDUCTASE (CH-NH(D)-NAD OR	DYR_HUMAN	NONE	NONE	NONE
1eat_v	8	4.303	0.5379	2	5	1	0	0	0	Chymotrypsin-like elastase family member 1	NONE	P00772	Involved in protease activity	NONE	NONE
1i6m_v	13	4.303	0.331	1	8	3	1	0	0	Tryptophanyl-tRNA synthetase	NONE	P00953	Translation, ribosomal structure and biogenesis	NONE	Tryptophan may be useful in increasing serotonin production, promoting healthy sleep, managing depression by enhancing mental and emotional well-being, managing pain tolerance, and managing weight.
1c3r_v	9	4.301	0.4779	6	1	2	0	0	0	NONE	NONE	NONE	NONE	NONE	NONE
3kar_v	9	4.3	0.4777	0	6	1	0	2	0	Kinesin-like protein KAR3	NONE	P17119	Involved in microtubule motor activity	NONE	NONE
1nox_v	11	4.299	0.3908	2	6	2	0	1	0	NADH dehydrogenase	NONE	Q60049	Involved in oxidoreductase activity	NONE	NONE
2bgl_v	9	4.298	0.4776	1	5	3	0	0	0	NONE	NONE	NONE	NONE	NONE	NONE
1cr2_v	11	4.297	0.3906	1	6	1	0	2	1	DNA primase/helicase	NONE	P03692	Replication, recombination and repair	NONE	NONE
1unq_v	12	4.296	0.358	0	8	1	0	3	0	RAC-alpha serine/threonine-protein kinase	TRANSFERASE	AKT1_HUMAN	General protein kinase capable of phosphorylating several known proteins. Phosphorylates TBC1D4. Signals downstream of phosphatidylinositol 3-kinase (PI(3)K) to mediate the effects of various growth factors such as platelet-derived growth factor (PDGF), e	NONE	Cancer
1kce_v	9	4.292	0.4769	1	6	1	0	1	0	Thymidylate synthase	NONE	P0A884	Nucleotide transport and metabolism	NONE	NONE
1ur9_v	13	4.291	0.3301	3	5	5	0	0	0	NONE	NONE	NONE	NONE	NONE	NONE
1xqd_v	14	4.291	0.3065	0	8	3	1	2	0	Cytochrome P450 55A1	NONE	P23295	Secondary metabolites biosynthesis, transport and catabolism	NONE	NONE
1t40_v	9	4.291	0.4768	5	1	0	0	1	2	Aldose reductase	OXIDOREDUCTASE	ALDR_HUMAN	Catalyzes the NADPH-dependent reduction of a wide variety of carbonyl-containing compounds to their corresponding alcohols with a broad range of catalytic efficiencies.	In diabetes and galactosemia, increased AR activity leads to high levels of sorbitol and galactitol, respectively, in the cells of many tissues. Accumulation of sugar alcohols has been shown to cause osmotic cataracts in the lens. AR is also thought to play a key role in diabetic complications of three other target tissues, namely, nerve, kidney and retina.	Neuropathy;Diabetic neuropathy;Diabetic foot ulcer;Diabetic complication;Diabetic nephropathy;Retinopathy;Ocular disease;Central nervous system disease;Diabetic retinopathy;Diabetes mellitus;Diabetic cataract;Cataract
1d4i_v	13	4.29	0.33	5	3	5	0	0	0	Gag-Pol polyprotein	HYDROLASE	POL_HV1B1	Gag-Pol polyprotein and Gag polyprotein may regulate their own translation, by the binding genomic RNA in the 5-UTR. At low concentration, Gag-Pol and Gag would promote translation, whereas at high concentration, the polyproteins encapsidate genomic RNA ;Matrix protein p17 has two main functions: in infected cell, it targets Gag and Gag-pol polyproteins to the plasma membrane via a multipartite m…	NONE	NONE
1v47_v	11	4.29	0.39	0	7	2	0	2	0	ATP sulfurylase	NONE	Q5SKH7	Involved in sulfate adenylyltransferase (ATP) activity	NONE	NONE
1r66_v	9	4.289	0.4766	1	4	2	0	2	0	TDP-glucose-4,6-dehydratase	NONE	Q9ZGH3	Involved in dTDP-glucose 4,6-dehydratase activity	NONE	NONE
17gs_v	12	4.286	0.3572	3	3	3	1	2	0	Glutathione S-transferase P	TRANSFERASE	GSTP1_HUMAN	Conjugation of reduced glutathione to a wide number of exogenous and endogenous hydrophobic electrophiles.	NONE	NONE
1i3u_v	14	4.284	0.306	1	8	2	0	2	1	NONE	NONE	NONE	NONE	NONE	NONE
1w58_v	13	4.28	0.3292	0	6	4	0	3	0	Cell division protein ftsZ homolog 1	NONE	Q57816	Cell cycle control, cell division, chromosome partitioning	NONE	NONE
1rrm_v	12	4.279	0.3566	0	7	5	0	0	0	Lactaldehyde reductase	NONE	P0A9S1	Energy production and conversion	NONE	NONE
1olm_v	10	4.278	0.4278	8	0	2	0	0	0	SEC14-like protein 2	NONE	O76054	Involved in transporter activity	NONE	Vitamin E, known for its antioxidant activities, is protective against cardiovascular disease and some forms of cancer and has also demonstrated immune-enhancing effects. It may be of limited benefit in some with asthma and rheumatoid arthritis. It may be helpful in some neurological diseases including Alzheimers, some eye disorders including cataracts, and diabetes and premenstrual syndrome. It …
1xvu_v	12	4.277	0.3564	1	7	2	0	2	0	Crotonobetainyl-Co	NONE	P31572	Energy production and conversion	NONE	NONE
1nce_v	9	4.277	0.4752	1	6	0	0	1	1	Thymidylate synthase	NONE	P0A884	Nucleotide transport and metabolism	NONE	NONE
2uzt_v	7	4.277	0.6109	3	2	2	0	0	0	cAMP-dependent protein kinase catalytic subunit alpha	NONE	P00517	Involved in protein serine/threonine kinase activity	NONE	NONE
1dgj_v	13	4.275	0.3288	1	6	4	0	2	0	Aldehyde oxidoreductase	NONE	Q9REC4	Involved in oxidoreductase activity	NONE	NONE
1qjc_v	7	4.275	0.6107	1	4	1	0	1	0	Phosphopantetheine adenylyltransferase	NONE	P0A6I6	NONE	NONE	NONE
18gs_v	12	4.274	0.3561	1	5	3	1	2	0	Glutathione S-transferase P	TRANSFERASE	GSTP1_HUMAN	Conjugation of reduced glutathione to a wide number of exogenous and endogenous hydrophobic electrophiles.	NONE	NONE
1lvg_v	11	4.271	0.3883	0	8	2	0	1	0	Guanylate kinase	NONE	Q64520	Nucleotide transport and metabolism	NONE	NONE
1s0j_v	12	4.27	0.3558	3	5	3	0	1	0	NONE	NONE	NONE	NONE	NONE	NONE
1gz8_v	8	4.269	0.5337	1	5	2	0	0	0	Cell division protein kinase 2	NONE	P24941	Involved in protein kinase activity	NONE	NONE
2bkj_v	11	4.269	0.3881	2	6	2	0	1	0	NADPH-flavin oxidoreductase	NONE	Q56691	Involved in oxidoreductase activity	NONE	NONE
1ovm_v	11	4.269	0.3881	2	5	1	1	2	0	Indole-3-pyruvate decarboxylase	NONE	P23234	Involved in magnesium ion binding	NONE	NONE
1g48_v	8	4.268	0.5335	4	2	2	0	0	0	Carbonic anhydrase 2	LYASE	CAH2_HUMAN	Essential for bone resorption and osteoclast differentiation (By similarity). Reversible hydration of carbon dioxide.	Defects in CA2 are the cause of autosomal recessive osteopetrosis type 3 (OPTB3) [MIM:259730]; also known as osteopetrosis with renal tubular acidosis, carbonic anhydrase II deficiency syndrome, Guibaud-Vainsel syndrome or marble brain disease. Osteopetrosis is a rare genetic disease characterized by abnormally dense bone, due to defective resorption of immature bone. The disorder occurs in two f…	NONE
1fqo_v	8	4.268	0.5335	0	5	2	0	1	0	Glucosamine-6-phosphate deaminase	NONE	P0A759	Carbohydrate transport and metabolism	NONE	NONE
1ycf_v	11	4.267	0.3879	2	6	1	1	0	1	Nitric oxide reductase	NONE	Q9FDN7	Involved in hydrolase activity	NONE	NONE
1ga9_v	7	4.267	0.6096	2	5	0	0	0	0	Beta-lactamase	HYDROLASE	AMPC_ECOLI	This protein is a serine beta-lactamase with a substrate specificity for cephalosporins.	NONE	NONE
1tdi_v	9	4.266	0.474	1	5	1	1	1	0	Glutathione S-transferase A3	NONE	Q16772	Involved in glutathione transferase activity	NONE	For nutritional supplementation, also for treating dietary shortage or imbalance
1czr_v	13	4.264	0.328	2	7	3	1	0	0	Flavodoxin	NONE	P10340	Involved in FMN binding	NONE	NONE
1r6t_v	11	4.263	0.3875	1	4	4	1	1	0	Tryptophanyl-tRNA synthetase, cytoplasmic	NONE	P23381	Translation, ribosomal structure and biogenesis	NONE	Tryptophan may be useful in increasing serotonin production, promoting healthy sleep, managing depression by enhancing mental and emotional well-being, managing pain tolerance, and managing weight.
2pzy_v	8	4.26	0.5325	3	2	3	0	0	0	NONE	NONE	NONE	NONE	NONE	NONE
1csn_v	12	4.259	0.3549	1	5	3	0	3	0	Casein kinase I homolog 1	NONE	P40233	Involved in protein kinase activity	NONE	NONE
1ka1_v	13	4.258	0.3276	0	9	2	0	2	0	3(2),5-bisphosphate nucleotidase	NONE	P32179	Involved in 3(2),5-bisphosphate nucleotidase activity	NONE	NONE
1ta8_v	8	4.257	0.5322	1	5	1	0	1	0	DNA ligase	NONE	Q837V6	Involved in DNA ligase (NAD+) activity	NONE	NONE
1ga0_v	9	4.255	0.4728	1	6	2	0	0	0	NONE	NONE	NONE	NONE	NONE	NONE
1me8_v	9	4.254	0.4727	1	5	3	0	0	0	Inosine-5-monophosphate dehydrogenase	NONE	P50097	Nucleotide transport and metabolism	NONE	For the prophylaxis of organ rejection in patients receiving allogeneic renal transplants, administered in combination with cyclosporine and corticosteroids.
1qg4_v	11	4.253	0.3867	0	7	2	0	2	0	GTP-binding nuclear protein Ran	NONE	P62825	NONE	NONE	NONE
1rdy_v	8	4.253	0.5317	1	5	1	0	1	0	Fructose-1,6-bisphosphatase 1	NONE	P00636	Carbohydrate transport and metabolism	NONE	NONE
1pk8_v	12	4.251	0.3543	1	7	1	0	3	0	Synapsin-1	NONE	P09951	NONE	NONE	NONE
1tvy_v	13	4.25	0.3269	0	4	6	0	2	1	Beta-1,4-galactosyltransferase 1	NONE	P08037	NONE	NONE	NONE
1sjn_v	14	4.249	0.3035	1	8	2	0	3	0	Deoxyuridine 5-triphosphate nucleotidohydrolase	NONE	P0A552	Nucleotide transport and metabolism	NONE	NONE
4er2_v	14	4.248	0.3034	6	4	4	0	0	0	NONE	NONE	NONE	NONE	NONE	NONE
1ajx_v	8	4.244	0.5305	4	2	2	0	0	0	Gag-Pol polyprotein	ASPARTYL PROTEASE	POL_HV1B1	Gag-Pol polyprotein and Gag polyprotein may regulate their own translation, by the binding genomic RNA in the 5-UTR. At low concentration, Gag-Pol and Gag would promote translation, whereas at high concentration, the polyproteins encapsidate genomic RNA ;Matrix protein p17 has two main functions: in infected cell, it targets Gag and Gag-pol polyproteins to the plasma membrane via a multipartite m…	NONE	NONE
5bu4_v	9	4.242	0.4714	0	5	3	0	1	0	Guanyl-specific ribonuclease T1	NONE	P00651	Involved in RNA binding	NONE	NONE
1i2g_v	8	4.242	0.5302	0	3	4	0	1	0	Guanyl-specific ribonuclease T1	NONE	P00651	Involved in RNA binding	NONE	NONE
2oh0_v	6	4.241	0.7069	2	2	1	1	0	0	cAMP-dependent protein kinase catalytic subunit alpha	NONE	P00517	Involved in protein serine/threonine kinase activity	NONE	NONE
1i9n_v	5	4.24	0.8479	3	2	0	0	0	0	Carbonic anhydrase 2	LYASE	CAH2_HUMAN	Essential for bone resorption and osteoclast differentiation (By similarity). Reversible hydration of carbon dioxide.	Defects in CA2 are the cause of autosomal recessive osteopetrosis type 3 (OPTB3) [MIM:259730]; also known as osteopetrosis with renal tubular acidosis, carbonic anhydrase II deficiency syndrome, Guibaud-Vainsel syndrome or marble brain disease. Osteopetrosis is a rare genetic disease characterized by abnormally dense bone, due to defective resorption of immature bone. The disorder occurs in two f…	NONE
1vc8_v	14	4.238	0.3027	1	9	1	0	3	0	NONE	NONE	NONE	NONE	NONE	NONE
1h9u_v	10	4.237	0.4237	8	1	0	0	1	0	Retinoic acid receptor RXR-beta	NUCLEAR RECEPTOR	RXRB_HUMAN	Nuclear hormone receptor. Involved in the retinoic acid response pathway. Binds 9-cis retinoic acid (9C-RA).	NONE	NONE
3h0z_v	9	4.237	0.4708	5	2	2	0	0	0	NONE	NONE	NONE	NONE	NONE	NONE
1mzv_v	11	4.236	0.3851	0	9	2	0	0	0	NONE	NONE	NONE	NONE	NONE	NONE
1j1c_v	9	4.234	0.4705	0	4	3	0	2	0	Glycogen synthase kinase-3 beta	TRANSFERASE	GSK3B_HUMAN	Participates in the Wnt signaling pathway. Implicated in the hormonal control of several regulatory proteins including glycogen synthase, MYB and the transcription factor JUN. Phosphorylates JUN at sites proximal to its DNA-binding domain, thereby reducin	NONE	Alzheimers disease;Non-insulin dependent diabetes;Breast tumor;Chronic lymphocytic leukemia;Central nervous system disease;Inflammation;Prostate tumor;Solid tumor;Pain;Glioma;Cancer;Diffuse large B-cell lymphoma;Non-small-cell lung cancer;Neurodegenerative disease;Carcinoma;Cardiovascular disease;Diabetes mellitus;Osteoporosis;Cerebrovascular ischemia;Ovary tumor
1liw_v	8	4.234	0.5293	0	5	1	0	2	0	Pyruvate kinase isozymes R/L	TRANSFERASE	KPYR_HUMAN	NONE	Defects in PKLR are the cause of pyruvate kinase hyperactivity [MIM:102900]; also known as high red cell ATP syndrome. This autosomal dominant phenotype is characterized by increase of red blood cell ATP.;Defects in PKLR are a cause of chronic nonspherocytic hemolytic anemia (CNSHA) [MIM:266200]; also called hereditary nonspherocytic hemolytic anemia (HNSHA).	NONE
1lrj_v	13	4.233	0.3256	1	7	3	0	2	0	UDP-glucose 4-epimerase	NONE	P09147	Cell wall/membrane/envelope biogenesis	NONE	NONE
2f3e_v	16	4.23	0.2644	7	4	5	0	0	0	Beta-secretase 1	HYDROLASE	BACE1_HUMAN	Responsible for the proteolytic processing of the amyloid precursor protein (APP). Cleaves at the N-terminus of the A-beta peptide sequence, between residues 671 and 672 of APP, leads to the generation and extracellular release of beta-cleaved soluble APP	NONE	Alzheimers disease
1jxz_v	14	4.229	0.302	2	7	3	0	2	0	NONE	NONE	NONE	NONE	NONE	NONE
