# Supplementary material for: Systematic Understanding of the Mechanism of Salvianolic Acid A via Computational Target Fishing
Source: Molecules. 2017 Apr 17;22(4):644. doi: 10.3390/molecules22040644 (PMC6153743; doi:10.3390/molecules22040644)
Supplement: Supplementary file 1 [file molecules-22-00644-s001.zip › Supporting Table S1.xls]

## Sheet: Supporting Table S1
Pathway	Count	p-Value	q-Value	Gene	Input Symbol
Glutathione metabolism	2	6.38209e-05	2.12736e-05	GSTT1;GSTM1;GSTM1	GSTT1;GST1;GSTM1
Metabolism of xenobiotics by cytochrome P450	2	0.000125489	3.31952e-05	GSTT1;GSTM1;GSTM1	GSTT1;GST1;GSTM1
Drug metabolism - cytochrome P450	2	0.000132781	3.31952e-05	GSTT1;GSTM1;GSTM1	GSTT1;GST1;GSTM1
Regulation of actin cytoskeleton	2	0.00120547	0.000167734	HRAS;F2	HRAS;F2
MAPK signaling pathway	2	0.00190581	0.000167734	HSPA1A;HRAS	HSPA1;HRAS
Pentose and glucuronate interconversions	1	0.00598788	0.000172313	AKR1B1	AKR1B1
Galactose metabolism	1	0.00622671	0.000174174	AKR1B1	AKR1B1
Alanine and aspartate metabolism	1	0.00694291	0.000183918	AGXT	SPAT
Thyroid cancer	1	0.00694291	0.000183918	HRAS	HRAS
Fructose and mannose metabolism	1	0.0086122	0.000205052	AKR1B1	AKR1B1
Pyruvate metabolism	1	0.00980299	0.00022931	AKR1B1	AKR1B1
Aminoacyl-tRNA biosynthesis	1	0.00980299	0.00022931	WARS	WARS
Bladder cancer	1	0.010041	0.000230827	HRAS	HRAS
Glycine, serine and threonine metabolism	1	0.0102789	0.000232293	AGXT	SPAT
Tryptophan metabolism	1	0.0102789	0.000232293	WARS	WARS
ABC transporters - General	1	0.0105168	0.000232416	CFTR	CFTR
Glycerolipid metabolism	1	0.0112302	0.00024151	AKR1B1	AKR1B1
Endometrial cancer	1	0.0124182	0.000261435	HRAS	HRAS
Non-small cell lung cancer	1	0.012893	0.000265834	HRAS	HRAS
Cholera - Infection	1	0.0140791	0.00028587	CFTR	CFTR
Acute myeloid leukemia	1	0.0140791	0.00028587	HRAS	HRAS
Glioma	1	0.0155007	0.000310014	HRAS	HRAS
Complement and coagulation cascades	1	0.0164474	0.000320925	F2	F2
Long-term depression	1	0.0169205	0.000322295	HRAS	HRAS
Renal cell carcinoma	1	0.0169205	0.000322295	HRAS	HRAS
Melanoma	1	0.0169205	0.000322295	HRAS	HRAS
B cell receptor signaling pathway	1	0.0178659	0.000329131	HRAS	HRAS
Long-term potentiation	1	0.0178659	0.000329131	HRAS	HRAS
Chronic myeloid leukemia	1	0.0178659	0.000329131	HRAS	HRAS
VEGF signaling pathway	1	0.0181022	0.000329131	HRAS	HRAS
Fc epsilon RI signaling pathway	1	0.0188106	0.000335904	HRAS	HRAS
ErbB signaling pathway	1	0.0206974	0.000366326	HRAS	HRAS
Prostate cancer	1	0.020933	0.000367246	HRAS	HRAS
Antigen processing and presentation	1	0.0211686	0.00036815	HSPA1A	HSPA1
Gap junction	1	0.0221104	0.000376347	HRAS	HRAS
Melanogenesis	1	0.024696	0.000388913	HRAS	HRAS
GnRH signaling pathway	1	0.0254	0.000396876	HRAS	HRAS
T cell receptor signaling pathway	1	0.0258692	0.000401072	HRAS	HRAS
Axon guidance	1	0.0307827	0.000439753	HRAS	HRAS
Tight junction	1	0.0321824	0.000456488	HRAS	HRAS
Natural killer cell mediated cytotoxicity	1	0.0326486	0.000458225	HRAS	HRAS
Insulin signaling pathway	1	0.0326486	0.000458225	HRAS	HRAS
Focal adhesion	1	0.0481476	0.000609463	HRAS	HRAS
Neuroactive ligand-receptor interaction	1	0.0597936	0.00072919	F2	F2
